# Supplementary material for: Cumulative Incidence of All-Cause Knee Injury, Concussion, and Stress Fracture among Transgender Patients on Gender-Affirming Hormone Therapy: An Exploratory Retrospective Cohort Study
Source: Int J Environ Res Public Health. 2023 Nov 13;20(22):7060. doi: 10.3390/ijerph20227060 (PMC10671107; doi:10.3390/ijerph20227060)
Supplement: Supplementary file 1 [file ijerph-20-07060-s001.zip]

Archive with 1 entries (1 files):
- ijerph-2596730-supplementary.pdf
